# Supplementary material for: Fatal Attraction: Argiope Spiders Lure Male Hemileuca Moth Prey with the Promise of Sex
Source: Insects. 2024 Jan 12;15(1):53. doi: 10.3390/insects15010053 (PMC10816778; doi:10.3390/insects15010053)
Supplement: Supplementary file 1 [file insects-15-00053-s001.zip]

Archive with 3 entries (3 files):
- insects-2799792-Supplementary Table S1.xlsx
- Video S1ú║Anisota pellucida at Argiope aurantia (2).MOV
- Video S2ú║Hemileuca magnifica at Argiope aurantia (1).mp4
