# Supplementary material for: Fatal Attraction: Argiope Spiders Lure Male Hemileuca Moth Prey with the Promise of Sex
Source: Insects. 2024 Jan 12;15(1):53. doi: 10.3390/insects15010053 (PMC10816778; doi:10.3390/insects15010053)
Supplement: Supplementary file 1 [file insects-15-00053-s001.zip › insects-2799792-Supplementary Table S1.xlsx]

## Sheet: Sheet1
> 1 Hemileuca spp. present	Latitude	Longitude	State	COUNTY	SITE	DATE	TIME	Minutes	WEATHER	MOTH SPECIES	# OBSERVED	# AT SPIDERS AT CAGE	Z-stat for ratio test	P-value	Baited by spiders (Y=strong, N=no, Y/N = some populations are others not, weak = not a strong homing response)	SPIDER Name/# [or sp.]	COMMENTS	# at female moth	Other
No	40°04'05''N	106°09'21''W	Colorado	Grand	Parshall	2014-07-12	10:15-12:05	110	sun	Hemileuca eglanterina annulata	50	34	3.6	0.00032	Y	A. aurantia	moths weakly attracted to spider
No	40°04'05''N	106°09'21''W	Colorado	Grand	Parshall	2014-07-13	10:50-12:20	90	sun	Hemileuca eglanterina annulata	25	12	-0.23	0.78	Weak	A. aurantia	moths weakly attracted to spider
No	40°01'57''N	106°06'42''W	Colorado	Grand	Hera Hill-a	2016-07-19	9:30-14:30	300	sun	Hemileuca eglanterina annulata	30	0	-7.8	<0.00001	N	A. aurantia (12 individuals)	moths ignored spiders
Yes	40°57'46''N	111°49'02''W	Utah	Davis	Bountiful Peak	2014-07-14	11:08-14:25	367	sun	Hemileuca eglanterina annulata	10	1	-3.58	0.00034	N	A.aurantia	1 moth weakly attracted
Yes	40°57'46''N	111°49'02''W	Utah	Davis	Bountiful Peak	2014-07-18	10:52-14:20	198	sun	Hemileuca eglanterina annulata	6	1	-2.31	0.021	N	A.aurantia	1 moth weakly attracted
Yes	40°01'57''N	106°06'42''W	Colorado	Grand	Hera Hill-a	2014-07-25	10:15-13:00	165	sun	Hemileuca eglanterina annulata	30	0	-7.8	<0.00001	N	A.aurantia	moths ignored spiders
No	39°17'43.7''N	104°51'06.2''W	Colorado	Douglas	N of Larkspur	2014-10-04	all day	420	sun	Hemileuca grotei diana	8	0	-4	6e-05	N	A. aurantia, A. trifasciata, A. florida	moths ignored spiders
No			Texas	Blanco	S of Blanco	2014-11-06	"all day"	420	sun	Hemileuca grotei grotei	45	0	-9.5	<0.00001	N	A. aurantia	moths ignored spider
Yes	40°57'46''N	111°49'02''W	Utah	Davis	Bountiful Peak	2014-07-14	11:08-14:25	367	sun	Hemileuca hera	90	60	4.47	<0.00001	Y	A. aurantia	moths strongly attracted to spider
No	40°52'12''N	110°49'45''W	Utah	Summit	Christmas Mdws.	2014-07-15	11:30-13:40	130	sun	Hemileuca hera	4	4	2.83	0.005	Y	A. aurantia	moths strongly attracted to spider
Yes	40°57'46''N	111°49'02''W	Utah	Davis	Bountiful Peak	2014-07-18	10:52-14:20	198	sun	Hemileuca hera	120	89	7.499	<0.00001	Y	A. aurantia	moths strongly attracted to spider
No	40°18'18''N	111°13'21''W	Utah	Wasatch	Strawberry Riv.	2014-07-20	12:40-13:45	65	sun/cloud	Hemileuca hera	10	7	1.79	0.07	Y	A. aurantia	moths strongly attracted to spider
Yes	40°01'57''N	106°06'42''W	Colorado	Grand	Hera Hill-a	2014-07-25	10:15-13:00	165	sun	Hemileuca hera	4	3	1.41	0.11	Y	A. aurantia	moths strongly attracted to spider
No	40°05'05''N	106°42'36''W	Colorado	Routt	W Gore Pass-a	2014-07-28	12:38-13:41	60	sun/cloud	Hemileuca hera	35	31	6.44	<0.00001	Y	A. aurantia	moths strongly attracted to spider
Yes	40°01'57''N	106°06'42''W	Colorado	Grand	Hera Hill-b	2014-07-28	14:30-15:15	45	sun/cloud	Hemileuca hera	5	4	1.89	0.057	Y	A. aurantia	moths strongly attracted to spider
Yes	40°04'20''N	106°37'08''W	Colorado	Grand	W Gore Pass-b	2014-08-02	10:51-14:35	251	sun	Hemileuca hera	65	46	4.79	<0.00001	Y	A. aurantia (2 individuals)	moths strongly attracted to spiders
No	40°50'40''N	107°35'30''W	Colorado	Moffat	N of Craig	2015-08-05	11:40-14:15	195	sun	Hemileuca hera	26	21	4.47	<0.00001	Y	A. aurantia (3 inidividuals)	moths strongly attracted to spiders
No	40°04'06.2''N	106°39'28.1''W	Colorado	Routt	W Gore Pass-c	2016-07-25	10:45-14:15	210	sun	Hemileuca hera	50	21	-1.6	0.11	Y	A. aurantia (2 individuals)	moths strongly attracted to spiders
No	40°30'31.8''N	106°10'11.1''W	Colorado	Jackson	N of Rand	2016-07-28	10:45-13:15	135	sun	Hemileuca hera	30	18	1.55	0.12	Y	A. aurantia	moths strongly attracted to spiders
Yes	39°45'56.2N	106°37'04.8''W	Colorado	Eagle	Muddy Ck. Rd.-a	2016-07-30	11:00-12:25	85	sun/cloud	Hemileuca hera	18	6	-2	0.045	Weak	A. aurantia	moths weakly attracted to spider		recently mated female found, we then moved up the road
Yes	39°46'03.1''N	106°36'18.1''W	Colorado	Eagle	Muddy Ck. Rd.-b	2016-07-30	12:30-14:15	105	sun/cloud	Hemileuca hera	24	0	6.93	<0.00001	Y	A. aurantia	all moths chose calling female over spider	24	female started calling immediately upon reaching new site
Yes	38°25'25.8''N	106°34'40.4''W	Colorado	Saguache-Gunnison	Coyote Hill	2016-08-03	10:00-15:00	300	sun	Hemileuca hera	240	81	-7.12	<0.00001	Y	A. aurantia (4 individuals)	moths strongly attracted to spiders when female moth not calling	119	female called for a brief time in morning, then for 45 minutes in PM
Yes	39°48'05.7''N	106°08'07.8''W	Colorado	Summit	Ute Pass-b	2016-08-09	12:30-14:15	105	sun/cloud	Hemileuca hera	42	34	5.68	<0.00001	Y	A. aurantia (4 individuals)	moths strongly attracted to spiders
No	39°46'03.1''N	106°36'18.1''W	Colorado	Eagle	Muddy Ck. Rd.-b	2017-07-28	10:53-13:15	142	sun/cloud	Hemileuca hera	6	2	-1.15	0.25	NS	A. aurantia	moths strongly attracted to spider		both moths at same spider
Yes	39°46'03.1''N	106°36'18.1''W	Colorado	Eagle	Muddy Ck. Rd.-b	2017-08-01	10:48-13:35	167	sun/cloud	Hemileuca hera	27	18	2.45	0.014	Y	A. aurantia	moths strongly attracted to spider		moths attracted to 4 separate spiders
Yes	39°46'03.1''N	106°36'18.1''W	Colorado	Eagle	Muddy Ck. Rd.-b	2017-08-04	10:51-14:14	203	sun/cloud	Hemileuca hera	38	28	4.13	<0.00001	Y	A. aurantia	moths strongly attracted to spider		moths attracted to 3 separate spiders
Yes	39°46'03.1''N	106°36'18.1''W	Colorado	Eagle	Muddy Ck. Rd.-b	2018-07-24	10:42-14:21	219	sun/cloud	Hemileuca hera	46	37	10.03	<0.00001	Y	A. aurantia	moths strongly attracted to spider		moths attracted to same spider
Yes	39°46'03.1''N	106°36'18.1''W	Colorado	Eagle	Muddy Ck. Rd.-b	2018-07-27	9:15-12:25	190	cloud/sun	Hemileuca hera	13	8	1.18	0.24	NS	A. aurantia	moths strongly attracted to spider		moths attracted to two separate spiders
Yes	39°46'00.6''N	106°36'59.1''W	Colorado	Eagle	Muddy Ck. Rd.-c	2018-07-27	12:35-16:00	205	sun/cloud	Hemileuca hera	8	2	-1.9	0.06	NS	A. aurantia	moths strongly attracted to spider		moths attracted to two separate spiders	moths attracted to two separate spiders
Yes	40°03'48.6''N	106°09'28.9''W	Colorado	Grand	N of Parshall	2018-07-30	12:45-16:45	240	sun	Hemileuca hera	4	2	0	1	NS	A. aurantia	moths strongly attracted to spider
No	37°05'54''N	105°31'58''W	Colorado	Costilla	Mesita	2014-08-15	11:00-14:10	190	sun	Hemileuca magnifica	16	12	2.83	0.005	Y	A. aurantia (2 individuals)	moths strongly attracted to spiders
No	37°05'54''N	105°31'58''W	Colorado	Costilla	Mesita	2014-08-17	12:15-14:00	105	sun	Hemileuca magnifica	25	5	-4.24	<0.00001	Weak	A. aurantia	moth weakly attracted to spider
No	37°05'54''N	105°31'58''W	Colorado	Costilla	Mesita	2014-08-19	11:40-14:30	170	sun	Hemileuca magnifica	35	0	-8.37	<0.00001	N	A. aurantia	moths ignored spider
No	37°05'54''N	105°31'58''W	Colorado	Costilla	Mesita	2015-08-08	10:25-14:20	235	sun	Hemileuca magnifica	120	79	4.9	<0.00001	Y	A. aurantia (4 individuals)	moths strongly attracted to spiders
No	37°17'00''N	105°26'29''W	Colorado	Costilla	Mag Mecca	2015-08-12	9:25-14:35	310	sun	Hemileuca magnifica	703	520	17.99	<0.00001	Y	A. aurantia (8 individuals)	moths strongly attracted to spiders
No	36°55'38''N	105°37'31.2''W	New Mexico	Taos	DRL	2015-08-13	9:38-17:50	492	sun/cloud	Hemileuca magnifica	1209	800	16.23	<0.00001	Y	A. aurantia (7 individuals)	moths strongly attracted to spiders
No	37°05'54''N	105°31'58''W	Colorado	Costilla	Mesita	2015-08-13	18:15-19:20	65	sun/cloud	Hemileuca magnifica	62	52	7.57	<0.00001	Y	A. aurantia (2 individuals)	moths strongly attracted to spiders
No	37°26'05''N	105°22'55.9''W	Colorado	Costilla	Trinchera Ranch	2015-08-14	10:20-12:30	130	sun	Hemileuca magnifica	110	86	8.3	<0.00001	Y	A. aurantia (2 individuals)	moths strongly attracted to spiders
No	37°17'00''N	105°26'29''W	Colorado	Costilla	Mag Mecca	2015-08-14	13:00-13:40	40	sun	Hemileuca magnifica	90	73	8.3	<0.00001	Y	A. aurantia (2 individuals)	moths strongly attracted to spiders
No	37°05'26.0''N	105°48'06.0''W	Colorado	Conejos	Kiowa Hill	2015-08-14	16:10-16:50	40	sun/cloud	Hemileuca magnifica	10	9	3.58	0.00034	Y	A. aurantia (2 individuals)	moths strongly attracted to spiders
No	36°44'02.55''N	105°58'57.01''W	New Mexico	Rio Arriba	No Agua	2015-08-15	11:45-12:15	30	sun	Hemileuca magnifica	25	17	2.55	0.011	Y	A. aurantia (2 individuals)	moths strongly attracted to spiders
No	36°41'27.15''N	105°58'23.24''W	New Mexico	Rio Arriba-Taos	Wind Mtn. access	2015-08-15	12:30-13:10	40	sun/cloud	Hemileuca magnifica	16	11	2.15	0.032	Y	A. aurantia (2 individuals)	moths strongly attracted to spiders
No	36°31'12.92''N	105°55'16.88''W	New Mexico	Taos	S Tres Piedras	2015-08-15	13:30-14:10	40	sun/cloud	Hemileuca magnifica	23	17	3.26	0.0011	Y	A. aurantia (2 individuals)	moths strongly attracted to spiders
No	37°13'47.4''N	105°47'33.1''W	Colorado	Conejos	SE of Sanford	2015-08-16	9:40-11:40	120	sun	Hemileuca magnifica	115	92	9.1	<0.00001	Y	A. aurantia (2 individuals)	moths strongly attracted to spiders
No	37°17'00''N	105°26'29''W	Colorado	Costilla	Mag Mecca	2015-08-16	12:20-14:00	100	sun	Hemileuca magnifica	250	175	8.94	<0.00001	Y	A. aurantia (2 individuals)	moths strongly attracted to spiders
No	34°41'59.8''N	85°10'38.5''W	Georgia	Walker	Taylor Ridge	2014-11-10	11:26-12:50	74	sun	Hemileuca maia sandra	10	0	-4.47	<0.00001	N	A. aurantia, A. trifasciata, A. florida	moths ignored spiders
No	34°41'59.8''N	85°10'38.5''W	Georgia	Walker	Taylor Ridge	2014-11-11	10:25-13:46	201	sun	Hemileuca maia sandra	25	0	-7.07	<0.00001	N	A. aurantia, A. trifasciata, A. florida	moths ignored spiders
No	26°24'55.7''N	80°05'46.3''W	Florida	Palm Beach	Yamato Scrub	2015-01-17	10:15-16:40	675	sun	Hemileuca maia warreni	35	0	-8.37	<0.00001	N	A. aurantia, A. trifasciata, A. florida	moths ignored spiders
No	39°37'21.6''N	104°50'09.6''W	Colorado	Arapahoe	Cherry Creek	?			sun	Hemileuca nevadensis	45	0	-9.49	<0.00001	N	A. aurantia, A. trifasciata, A. florida	moths ignored spiders
No	39°36'45''N	108°46'14''W	Colorado	Garfield	Douglas Pass-a	2014-07-21	12:15-13:10	55	sun	Hemileuca nuttalli	18	0	-6	<0.00001	N	A. aurantia	moths ignored spider
No	39°36'03''N	108°45'46''W	Colorado	Garfield	Douglas Pass-b	2014-07-22	13:15-14:00	45	sun	Hemileuca nuttalli	40	0	-8.94	<0.00001	N	A. aurantia	moths ignored spider
No	39°36'03''N	108°45'46''W	Colorado	Gunnison	Blacksage Pass	2014-08-08	13:15-14:03	47	sun	Hemileuca nuttalli	50	0	-10	<0.00001	N	A. aurantia (2 individuals)	moths ignored spiders
Yes	40°01'57''N	106°06'42''W	Colorado	Grand	Hera Hill-b	2014-07-28	14:30-15:15	45	sun/cloud	Hemileuca nuttalli	6	0	-3.46	0.00054	N	A. aurantia	moths ignored spiders
Yes	40°04'20''N	106°37'08''W	Colorado	Grand	W Gore Pass-b	2014-08-02	10:51-14:35	251	sun	Hemileuca nuttalli	8	0	-4	6e-05	N	A. aurantia	moths ignored spiders
Yes	39°45'56.2N	106°37'04.8''W	Colorado	Eagle	Muddy Ck. Rd.-a	2016-07-30	11:00-12:25	85	sun/cloud	Hemileuca nuttalli	6	0	-3.46	0.00054	N	A. aurantia	moths ignored spiders
Yes	39°46'03.1''N	106°36'18.1''W	Colorado	Eagle	Muddy Ck. Rd.-b	2016-07-30	12:30-14:15	105	sun/cloud	Hemileuca nuttalli	32	0	-8	<0.00001	N	A. aurantia	moths ignored spiders
Yes	38°25'25.8''N	106°34'40.4''W	Colorado	Saguache-Gunnison	Coyote Hill	2016-08-03	10:00-15:00	300	sun	Hemileuca nuttalli	30	0	-7.75	<0.0001	N	A. aurantia	moths ignored spiders
Yes	39°48'05.7''N	106°08'07.8''W	Colorado	Summit	Ute Pass-b	2016-08-09	12:30-14:15	105	sun/cloud	Hemileuca nuttalli	32	0	-8	<0.00001	N	A. aurantia	moths ignored spiders
Yes	39°46'03.1''N	106°36'18.1''W	Colorado	Eagle	Muddy Ck. Rd.-b	2017-08-01	10:48-13:35	167	sun/cloud	Hemileuca nuttalli	4	0	-2.83	0.0047	N	A. aurantia	moths ignored spiders
Yes	39°46'03.1''N	106°36'18.1''W	Colorado	Eagle	Muddy Ck. Rd.-b	2017-08-04	10:51-14:14	203	sun/cloud	Hemileuca nuttalli	5	0	-3.16	0.0016	N	A. aurantia	moths ignored spiders
Yes	39°46'03.1''N	106°36'18.1''W	Colorado	Eagle	Muddy Ck. Rd.-b	2018-07-24	10:42-14:21	219	sun/cloud	Hemileuca nuttalli	16	0	-5.66	<0.00001	N	A. aurantia	moths ignored spiders
Yes	39°46'03.1''N	106°36'18.1''W	Colorado	Eagle	Muddy Ck. Rd.-b	2018-07-27	9:15-12:25	190	cloud/sun	Hemileuca nuttalli	8	0	-4	6e-05	N	A. aurantia	moths ignored spiders
Yes	39°46'00.6''N	106°36'59.1''W	Colorado	Eagle	Muddy Ck. Rd.-c	2018-07-27	12:35-16:00	205	sun/cloud	Hemileuca nuttalli	245	0	-22.14	<0.00001	N	A. aurantia	moths ignored spiders	210	virgin female found and caged
Yes	40°03'48.6''N	106°09'28.9''W	Colorado	Grand	N of Parshall	2018-07-30	12:45-16:45	240	sun	Hemileuca nuttalli	314	0	-25.06	<0.00001	N	A. aurantia	moths ignored spiders	290	two caged virgin females
